# Supplementary material for: A Prediction Model for Uncoating Receptor Usage in Human Enteroviruses Based on Amino Acid Sequences and a Naive Bayes Algorithm
Source: Viruses. 2026 Feb 13;18(2):236. doi: 10.3390/v18020236 (PMC12944942; doi:10.3390/v18020236)
Supplement: Supplementary file 1 [file viruses-18-00236-s001.zip]

Archive with 3 entries (3 files):
- Figure S1.tif
- Supplementary Files_Figure S1.pdf
- Supplementary Files_Table S1-S6.xlsx
