# Supplementary material for: A Prediction Model for Uncoating Receptor Usage in Human Enteroviruses Based on Amino Acid Sequences and a Naive Bayes Algorithm
Source: Viruses. 2026 Feb 13;18(2):236. doi: 10.3390/v18020236 (PMC12944942; doi:10.3390/v18020236)
Supplement: Supplementary file 1 [file viruses-18-00236-s001.zip › Supplementary Files_Table S1-S6.xlsx]

## Sheet: Supplementary Table S1
Table S1. Training dataset for the prediction model (18 serotypes)
Species	Serotype	Prototype	Accession	Uncoating receptor
EVA	EV71	BrCr	U22521	SCARB2
EVA	CVA16	G-10	U05876	SCARB2
EVA	CVA10	Kowalik	AY421767	KREMEN1
EVB	CVB1	Conn-5	M16560	CAR
EVB	CVB3	Nancy	M16572	CAR
EVB	CVB5	Faulkner	AF114383	CAR
EVB	CVA9	Griggs	D00627	FcRn
EVB	E1	Farouk	AF029859	FcRn
EVB	E3	Morrisey	AY302553	FcRn
EVB	E6	D'Amori	AY302558	FcRn
EVB	E7	Wallace	AY302559	FcRn
EVB	E11	Gregory	X80059	FcRn
EVB	E30	Bastianni	AF162711	FcRn
EVC	PV1	Mahoney	V01149	CD155
EVC	PV2	Sabin	X00595	CD155
EVC	PV3	Leon	K01392	CD155
EVC	CVA21	Kuykendall	AF546702	ICAM-1
EVC	CVA24	Joseph	EF026081	ICAM-1

## Sheet: Supplementary Table S2
Table S2. Validation dataset for the prediction model (30 serotypes)
Species	Serotype	Prototype	Accession	Uncoating receptor
EVA	CVA7	Parker	AY421765	SCARB2
EVA	CVA14	G-14	AY421769	SCARB2
EVA	CVA2	Fleetwood	AY421760	KREMEN1
EVA	CVA3	Olson	AY421761	KREMEN1
EVA	CVA4	High Point	AY421762	KREMEN1
EVA	CVA5	Swartz	AY421763	KREMEN1
EVA	CVA6	Gdula	AY421764	KREMEN1
EVA	CVA8	Donovan	AY421766	KREMEN1
EVA	CVA12	Texas 12	AY421768	KREMEN1
EVB	CVB2	Ohio-1	AF081485	CAR
EVB	CVB4	JVB	X05690	CAR
EVB	CVB6	Schmitt	AF105342	CAR
EVB	E2	Cornelis	AY302545	FcRn
EVB	E5	Noyce	AF083069	FcRn
EVB	E9	Hill	X84981	FcRn
EVB	E13	Del Carmen	AY302539	FcRn
EVB	E14	Tow	AY302540	FcRn
EVB	E15	Ch 96-51	AY302541	FcRn
EVB	E18	Metcalf	AF317694	FcRn
EVB	E25	JV-4	AY302549	FcRn
EVB	E26	Coronel	AY302550	FcRn
EVB	E29	JV-10	AY302552	FcRn
EVB	E31	Caldwell	AY302554	FcRn
EVB	E32	PR-10	AY302555	FcRn
EVB	EVB85	BAN00-10353	AY843303	FcRn
EVC	CVA11	Belgium 1	AF499636	ICAM-1
EVC	CVA13	Flores	AF499637	ICAM-1
EVC	CVA15	G-9	AF499638	ICAM-1
EVC	CVA18	G-13	AF499640	ICAM-1
EVD	EVD68	Fermon	AY426531	ICAM-5

## Sheet: Supplementary Table S3
Table S3. Prediction dataset for the prediction model (56 serotypes)
Species	Serotype	Prototype	Accession	Uncoating receptor prediction
EVA	EVA120	MAD-2741-11 (Madagascar)	LK021688	SCARB2
EVA	EVA76	FRA91-10369	AY697458	KREMEN1
EVA	EVA89	BAN00-10359	AY697459	KREMEN1
EVA	EVA90	BAN99-10399	AY697460	KREMEN1
EVA	EVA91	BAN00-10406	AY697461	KREMEN1
EVA	EVA114	V13-0285/IND/2013	KU355876	KREMEN1
EVA	EVA121	V13-0682/IND/2013	KU355877	KREMEN1
EVB	E4	Pesacek (Connecticut/US/51)	AY302557	FcRn
EVB	E12	Travis (Philippines/53)	X79047	FcRn
EVB	E16	Harrington (Massachusetts/51)	AY302542	FcRn
EVB	E17	CHHE-29 (Mexico City)	AY302543	FcRn
EVB	E19	Burke (Ohio)	AY302544	FcRn
EVB	E20	JV-1 (Washington DC/55)	AY302546	FcRn
EVB	E21	Farina (E26D) (Massachusetts/50)	AY302547	FcRn
EVB	E24	DeCamp (Ohio/56)	AY302548	FcRn
EVB	E27	Bacon (1-36-4) (Philippines/53)	AY302551	FcRn
EVB	E33	Toluca-3 (Mexico/59)	AY302556	FcRn
EVB	EVB69	Toluca-1 (Mexico/59)	AY302560	FcRn
EVB	EVB73	CA55-1988	AF241359	FcRn
EVB	EVB74	USA/CA75-10213	AY556057	FcRn
EVB	EVB75	USA/OK85-10362	AY556070	FcRn
EVB	EVB77	CF496-99	AJ493062	FcRn
EVB	EVB79	USA/CA79-10384	AY843297	FcRn
EVB	EVB80	USA/CA67-10387	AY843298	FcRn
EVB	EVB81	USA/CA68-10389	AY843299	FcRn
EVB	EVB82	USA/CA64-10390	AY843300	FcRn
EVB	EVB83	USA/CA76-10392	AY843301	FcRn
EVB	EVB84	CIV2003-10603	DQ902712	FcRn
EVB	EVB86	BAN00-10354	AY843304	FcRn
EVB	EVB87	BAN00-10396	AY843305	FcRn
EVB	EVB88	BAN01-10398	AY843306	FcRn
EVB	EVB93	38-03 (DR Congo)	KM273013	FcRn
EVB	EVB97	BAN99-10355	AY843307	FcRn
EVB	EVB98	T92-1499	AB426608	FcRn
EVB	EVB100	BAN2000-10500	DQ902713	FcRn
EVB	EVB101	CIV03-10361	AY843308	FcRn
EVB	EVB106	148/YN/CHN/12 (China/2012)	KF990476	FcRn
EVB	EVB107	TN94-0349	AB426609	FcRn
EVB	EVB111	Q0011/XZ/CHN/2000	KF312882	FcRn
EVC	CVA1	T.T. (Tompkins) (Coxsackie/NY/47)	AF499635	Novel receptor
EVC	CVA17	G12 (South Africa/51	AF499639	ICAM-1
EVC	CVA19	NIH-8663 (Dohi) (Japan/52)	AF499641	Novel receptor
EVC	CVA20	IH-35 (New York/55)	AF499642	ICAM-1
EVC	CVA22	Chulman (New York/55)	AF499643	Novel receptor
EVC	EVC96	BAN00-10499	EF015886	ICAM-1
EVC	EVC99	USA-GA84-10636	EF555644	ICAM-1
EVC	EVC102	BAN99-10424	EF555645	ICAM-1
EVC	EVC104	CL-1231094 FL	EU840733	Novel receptor
EVC	EVC105	PER153 (Peru/2010)	JX393302	Novel receptor
EVC	EVC109	NICA08-4327	GQ865517	Novel receptor
EVC	EVC113	BBD-48/Bangladesh/2009	KC344833	Novel receptor
EVC	EVC116	126/Russia/2010	JX514942	Novel receptor
EVC	EVC117	LIT22/Vilnius (Lithuania/2011)	JX262382	Novel receptor
EVC	EVC118	ISR10 (Israel/2011)	JX961708	Novel receptor
EVD	EVD70	JPN/1971-23330	MT081378	ICAM-5
EVD	EVD94	E210 (Egypt)	DQ916376	ICAM-5

## Sheet: Supplementary Table S4
Table S4. Physicochemical properties of 20 amino acids
Amino acid	Abbreviation	Hydrophobicity	Volume	Surface accessibility	Polarity
Alanine	A	-0.2	52.6	27.8	8.1
Cysteine	C	-6	68.3	15.5	5.5
Aspartic acid	D	1.4	68.4	60.6	13
Glutamic acid	E	2.3	84.7	68.2	12.3
Phenylalanine	F	-4.7	113.9	25.5	5.2
Glycine	G	0	36.3	24.5	9
Histidine	H	-1.2	91.9	50.7	10.4
Isoleucine	I	-4.8	102	22.8	5.2
Lysine	K	3.9	105.1	103	11.3
Leucine	L	-4.7	102	27.6	4.9
Methionine	M	-3.7	97.7	33.5	5.7
Asparagine	N	1	75.7	60.1	11.6
Proline	P	0.8	73.6	51.5	8
Glutamine	Q	1.5	89.7	68.7	10.5
Arginine	R	2.1	109.1	94.7	10.5
Serine	S	1.7	54.9	42	9.2
Threonine	T	0.8	71.2	45	8.6
Valine	V	-3.5	85.1	23.7	5.9
Tryptophan	W	-3.3	135.4	34.7	5.4
Tyrosine	Y	-1	116.2	55.2	6.2

## Sheet: Supplementary Table S5
Table S5. Serotype pairs composed of the training dataset (18 serotypes)
Type	Serotype1	Uncoating receptor1	Serotype2	Uncoating receptor2	Type	Serotype1	Uncoating receptor1	Serotype2	Uncoating receptor2
Different	CVA10	KREMEN1	CVA16	SCARB2	Different	CVB5	CAR	E3	FcRn
Different	CVA10	KREMEN1	EV71	SCARB2	Different	CVB5	CAR	E6	FcRn
Different	CVA10	KREMEN1	CVB3	CAR	Different	CVB5	CAR	E7	FcRn
Different	CVA10	KREMEN1	CVB1	CAR	Different	CVB5	CAR	E11	FcRn
Different	CVA10	KREMEN1	CVB5	CAR	Different	CVB5	CAR	E30	FcRn
Different	CVA10	KREMEN1	CVA9	FcRn	Different	CVB5	CAR	PV1	CD155
Different	CVA10	KREMEN1	E1	FcRn	Different	CVB5	CAR	PV2	CD155
Different	CVA10	KREMEN1	E3	FcRn	Different	CVB5	CAR	PV3	CD155
Different	CVA10	KREMEN1	E6	FcRn	Different	CVB5	CAR	CVA21	ICAM-1
Different	CVA10	KREMEN1	E7	FcRn	Different	CVB5	CAR	CVA24	ICAM-1
Different	CVA10	KREMEN1	E11	FcRn	Same	CVA9	FcRn	E1	FcRn
Different	CVA10	KREMEN1	E30	FcRn	Same	CVA9	FcRn	E3	FcRn
Different	CVA10	KREMEN1	PV1	CD155	Same	CVA9	FcRn	E6	FcRn
Different	CVA10	KREMEN1	PV2	CD155	Same	CVA9	FcRn	E7	FcRn
Different	CVA10	KREMEN1	PV3	CD155	Same	CVA9	FcRn	E11	FcRn
Different	CVA10	KREMEN1	CVA21	ICAM-1	Same	CVA9	FcRn	E30	FcRn
Different	CVA10	KREMEN1	CVA24	ICAM-1	Different	CVA9	FcRn	PV1	CD155
Same	CVA16	SCARB2	EV71	SCARB2	Different	CVA9	FcRn	PV2	CD155
Different	CVA16	SCARB2	CVB3	CAR	Different	CVA9	FcRn	PV3	CD155
Different	CVA16	SCARB2	CVB1	CAR	Different	CVA9	FcRn	CVA21	ICAM-1
Different	CVA16	SCARB2	CVB5	CAR	Different	CVA9	FcRn	CVA24	ICAM-1
Different	CVA16	SCARB2	CVA9	FcRn	Same	E1	FcRn	E3	FcRn
Different	CVA16	SCARB2	E1	FcRn	Same	E1	FcRn	E6	FcRn
Different	CVA16	SCARB2	E3	FcRn	Same	E1	FcRn	E7	FcRn
Different	CVA16	SCARB2	E6	FcRn	Same	E1	FcRn	E11	FcRn
Different	CVA16	SCARB2	E7	FcRn	Same	E1	FcRn	E30	FcRn
Different	CVA16	SCARB2	E11	FcRn	Different	E1	FcRn	PV1	CD155
Different	CVA16	SCARB2	E30	FcRn	Different	E1	FcRn	PV2	CD155
Different	CVA16	SCARB2	PV1	CD155	Different	E1	FcRn	PV3	CD155
Different	CVA16	SCARB2	PV2	CD155	Different	E1	FcRn	CVA21	ICAM-1
Different	CVA16	SCARB2	PV3	CD155	Different	E1	FcRn	CVA24	ICAM-1
Different	CVA16	SCARB2	CVA21	ICAM-1	Same	E3	FcRn	E6	FcRn
Different	CVA16	SCARB2	CVA24	ICAM-1	Same	E3	FcRn	E7	FcRn
Different	EV71	SCARB2	CVB3	CAR	Same	E3	FcRn	E11	FcRn
Different	EV71	SCARB2	CVB1	CAR	Same	E3	FcRn	E30	FcRn
Different	EV71	SCARB2	CVB5	CAR	Different	E3	FcRn	PV1	CD155
Different	EV71	SCARB2	CVA9	FcRn	Different	E3	FcRn	PV2	CD155
Different	EV71	SCARB2	E1	FcRn	Different	E3	FcRn	PV3	CD155
Different	EV71	SCARB2	E3	FcRn	Different	E3	FcRn	CVA21	ICAM-1
Different	EV71	SCARB2	E6	FcRn	Different	E3	FcRn	CVA24	ICAM-1
Different	EV71	SCARB2	E7	FcRn	Same	E6	FcRn	E7	FcRn
Different	EV71	SCARB2	E11	FcRn	Same	E6	FcRn	E11	FcRn
Different	EV71	SCARB2	E30	FcRn	Same	E6	FcRn	E30	FcRn
Different	EV71	SCARB2	PV1	CD155	Different	E6	FcRn	PV1	CD155
Different	EV71	SCARB2	PV2	CD155	Different	E6	FcRn	PV2	CD155
Different	EV71	SCARB2	PV3	CD155	Different	E6	FcRn	PV3	CD155
Different	EV71	SCARB2	CVA21	ICAM-1	Different	E6	FcRn	CVA21	ICAM-1
Different	EV71	SCARB2	CVA24	ICAM-1	Different	E6	FcRn	CVA24	ICAM-1
Same	CVB3	CAR	CVB1	CAR	Same	E7	FcRn	E11	FcRn
Same	CVB3	CAR	CVB5	CAR	Same	E7	FcRn	E30	FcRn
Different	CVB3	CAR	CVA9	FcRn	Different	E7	FcRn	PV1	CD155
Different	CVB3	CAR	E1	FcRn	Different	E7	FcRn	PV2	CD155
Different	CVB3	CAR	E3	FcRn	Different	E7	FcRn	PV3	CD155
Different	CVB3	CAR	E6	FcRn	Different	E7	FcRn	CVA21	ICAM-1
Different	CVB3	CAR	E7	FcRn	Different	E7	FcRn	CVA24	ICAM-1
Different	CVB3	CAR	E11	FcRn	Same	E11	FcRn	E30	FcRn
Different	CVB3	CAR	E30	FcRn	Different	E11	FcRn	PV1	CD155
Different	CVB3	CAR	PV1	CD155	Different	E11	FcRn	PV2	CD155
Different	CVB3	CAR	PV2	CD155	Different	E11	FcRn	PV3	CD155
Different	CVB3	CAR	PV3	CD155	Different	E11	FcRn	CVA21	ICAM-1
Different	CVB3	CAR	CVA21	ICAM-1	Different	E11	FcRn	CVA24	ICAM-1
Different	CVB3	CAR	CVA24	ICAM-1	Different	E30	FcRn	PV1	CD155
Same	CVB1	CAR	CVB5	CAR	Different	E30	FcRn	PV2	CD155
Different	CVB1	CAR	CVA9	FcRn	Different	E30	FcRn	PV3	CD155
Different	CVB1	CAR	E1	FcRn	Different	E30	FcRn	CVA21	ICAM-1
Different	CVB1	CAR	E3	FcRn	Different	E30	FcRn	CVA24	ICAM-1
Different	CVB1	CAR	E6	FcRn	Same	PV1	CD155	PV2	CD155
Different	CVB1	CAR	E7	FcRn	Same	PV1	CD155	PV3	CD155
Different	CVB1	CAR	E11	FcRn	Different	PV1	CD155	CVA21	ICAM-1
Different	CVB1	CAR	E30	FcRn	Different	PV1	CD155	CVA24	ICAM-1
Different	CVB1	CAR	PV1	CD155	Same	PV2	CD155	PV3	CD155
Different	CVB1	CAR	PV2	CD155	Different	PV2	CD155	CVA21	ICAM-1
Different	CVB1	CAR	PV3	CD155	Different	PV2	CD155	CVA24	ICAM-1
Different	CVB1	CAR	CVA21	ICAM-1	Different	PV3	CD155	CVA21	ICAM-1
Different	CVB1	CAR	CVA24	ICAM-1	Different	PV3	CD155	CVA24	ICAM-1
Different	CVB5	CAR	CVA9	FcRn	Same	CVA21	ICAM-1	CVA24	ICAM-1
Different	CVB5	CAR	E1	FcRn

## Sheet: Supplementary Table S6
Table S6. Specific binding sites of enterovirus uncoating receptors
Serotype	Uncoating receptor	VP1	VP2	VP3
EV71	SCARB2	214, 215	134, 136, 137, 143, 146-149, 157, 158, 160	/
CVA10	KREMEN1	161, 163, 209, 214, 216, 217, 219, 220, 239, 288, 289, 291, 295, 297	137, 138, 140-143	58, 179, 181-185, 232-234, 240
CVB3	CAR	89-91, 145, 148, 211-215, 217, 259	136, 138-140, 163-166	/
CVB1	CAR	89, 91, 146-148, 203, 204, 209, 212, 215, 217	136, 138-140, 166	180, 182, 183
E6	FcRn	75, 91, 92, 99, 150, 155, 211, 260, 262	138	/
E30	FcRn	86, 87, 92, 93, 151, 156, 202, 207, 212, 263	138, 139, 142	238
CVA24	ICAM-1	168, 223-225, 228, 230, 238, 284	138-140, 142	181, 182
PV1-3	CD155	101, 105-109, 111, 114, 166-168, 214, 224, 226-229, 234-236, 239, 240, 291-297, 300-302	91, 138-142, 171	59, 60, 62, 63, 90-94, 96, 97, 105, 181, 183, 230
